# Supplementary material for: A Study on the Differences in Rumen Microbiota–Liver Gluconeogenesis–Mitochondrial Interaction Between Tibetan Sheep and Hu Sheep in the Qinghai–Tibet Plateau
Source: Animals (Basel). 2025 May 30;15(11):1603. doi: 10.3390/ani15111603 (PMC12153551; doi:10.3390/ani15111603)
Supplement: Supplementary file 1 [file animals-15-01603-s001.zip]

Archive with 1 entries (1 files):
- animals-3623892-supplementary.pdf
